# Supplementary material for: ‘Status Quo’ on Different Aspects of Gender Distribution in Rheumatology in Germany—Results from a Nationwide Online Survey among Physicians
Source: J Clin Med. 2023 Jun 27;12(13):4328. doi: 10.3390/jcm12134328 (PMC10342364; doi:10.3390/jcm12134328)
Supplement: Supplementary file 1 [file jcm-12-04328-s001.zip]

Archive with 1 entries (1 files):
- jcm-2277716-supplementary.pdf
